# Supplementary material for: Synthesis of an Environmentally Friendly Modified Mulberry Branch-Derived Biochar Composite: High Degradation Efficiency of BPA and Mitigation of Toxicity in Silkworm Larvae
Source: Int J Mol Sci. 2023 Feb 10;24(4):3609. doi: 10.3390/ijms24043609 (PMC9961375; doi:10.3390/ijms24043609)
Supplement: Supplementary file 1 [file ijms-24-03609-s001.zip]

Archive with 1 entries (1 files):
- ijms-2168982-supplementary.pdf
